# Supplementary material for: 3D printing and milling a real-time PCR device for infectious disease diagnostics
Source: PLoS One. 2017 Jun 6;12(6):e0179133. doi: 10.1371/journal.pone.0179133 (PMC5460903; doi:10.1371/journal.pone.0179133)
Supplement: S1 File — The included files are: Bottom Plate.stl, Button Piece.stl, Cartridge Housing.stl, Case.stl, Emission Filter Holder.stl, Faceplate.stl, Fan Blade.stl, Heater Holder.stl, Motor Holder.stl, Photodiode Assembly Mount.stl, Photodiode Holder.stl, Spacer.stl, and Wire Cover.stl. The assembly order can be found in S1 Fig. (ZIP) [file pone.0179133.s004.zip]

Archive with 15 entries (15 files):
- Print Files/Bottom Plate.stl
- Print Files/Button Piece.stl
- Print Files/Cartridge Housing.stl
- Print Files/Case.stl
- Print Files/desktop.ini
- Print Files/Emission Filter Holder.stl
- Print Files/Faceplate.stl
- Print Files/Fan Blade.stl
- Print Files/Heater Holder.stl
- Print Files/lockfile.lck
- Print Files/Motor Holder.stl
- Print Files/Photodiode Assembly Mount.stl
- Print Files/Photodiode Holder.stl
- Print Files/Spacer.stl
- Print Files/Wire Cover.stl
