# Supplementary material for: 3D printing and milling a real-time PCR device for infectious disease diagnostics
Source: PLoS One. 2017 Jun 6;12(6):e0179133. doi: 10.1371/journal.pone.0179133 (PMC5460903; doi:10.1371/journal.pone.0179133)
Supplement: S2 File — Also, DXF files are provided for 3D CNC milling. (ZIP) [file pone.0179133.s005.zip]

Archive with 18 entries (18 files):
- Circuit Board/~3DPCR Control Board.dip~
- Circuit Board/~3DPCR Main Board.dip~
- Circuit Board/3DPCR Control Board.dch
- Circuit Board/3DPCR Control Board.dip
- Circuit Board/3DPCR Main Board.dch
- Circuit Board/3DPCR Main Board.dip
- Circuit Board/bottom.dxf
- Circuit Board/Control Board Schematic.jpg
- Circuit Board/Control Board.dwl
- Circuit Board/Control Board.dwl2
- Circuit Board/Control Board.dxf
- Circuit Board/desktop.ini
- Circuit Board/drill.dxf
- Circuit Board/Main Board Schematic.jpg
- Circuit Board/Main Board.dxf
- Circuit Board/top controls holes.dxf
- Circuit Board/top controls.dxf
- Circuit Board/top.dxf
