# Supplementary material for: 3D printing and milling a real-time PCR device for infectious disease diagnostics
Source: PLoS One. 2017 Jun 6;12(6):e0179133. doi: 10.1371/journal.pone.0179133 (PMC5460903; doi:10.1371/journal.pone.0179133)
Supplement: S2 File — Also, DXF files are provided for 3D CNC milling. (ZIP) [file pone.0179133.s005.zip › Circuit Board/Control Board.dwl]

ge937963
CECSMXL5471PPW 
Monday, January 30, 2017  4:13:33 PM
