# Supplementary material for: 3D printing and milling a real-time PCR device for infectious disease diagnostics
Source: PLoS One. 2017 Jun 6;12(6):e0179133. doi: 10.1371/journal.pone.0179133 (PMC5460903; doi:10.1371/journal.pone.0179133)
Supplement: S3 File — (ZIP) [file pone.0179133.s006.zip]

Archive with 3 entries (2 files):
- Arduino/_3DPrintPCR/
- Arduino/_3DPrintPCR/_3DPrintPCR.ino
- Arduino/_3DPrintPCR/desktop.ini
