# Supplementary material for: 3D printing and milling a real-time PCR device for infectious disease diagnostics
Source: PLoS One. 2017 Jun 6;12(6):e0179133. doi: 10.1371/journal.pone.0179133 (PMC5460903; doi:10.1371/journal.pone.0179133)
Supplement: S4 File — Also, the 3D assembly of the device (3D Printed PCR.iam) as well as subassemblies and individual parts are contained in this file. (ZIP) [file pone.0179133.s007.zip]

Archive with 45 entries (45 files):
- Inventor/2 Pin Female.iam
- Inventor/2 Pin Male.iam
- Inventor/3D Printed PCR.iam
- Inventor/4 Pin Female.iam
- Inventor/4 Pin Male.iam
- Inventor/7 Pin female.iam
- Inventor/7 Pin Male.iam
- Inventor/8 Pin female.iam
- Inventor/Al Rod.ipt
- Inventor/Battery.ipt
- Inventor/Bottom Assembly.iam
- Inventor/Bottom Plate.ipt
- Inventor/Button Piece.ipt
- Inventor/Button.ipt
- Inventor/Cartridge Housing.ipt
- Inventor/Cartridge.iam
- Inventor/Case.ipt
- Inventor/Coil.ipt
- Inventor/Control Assembly.iam
- Inventor/Control Board.ipt
- Inventor/Emission Filter Holder.ipt
- Inventor/Emission Filter.ipt
- Inventor/Excitation Filter.ipt
- Inventor/Faceplate.ipt
- Inventor/Fan Blade.ipt
- Inventor/Female Header.ipt
- Inventor/Heater Holder.ipt
- Inventor/Heating Block.iam
- Inventor/LED.ipt
- Inventor/Main PCB.ipt
- Inventor/MicroView.ipt
- Inventor/Motor Holder.ipt
- Inventor/PCR Tube.ipt
- Inventor/Photodiode Assembly Mount.ipt
- Inventor/Photodiode Assembly.iam
- Inventor/Photodiode Holder.ipt
- Inventor/Photodiode.ipt
- Inventor/Pin.ipt
- Inventor/Power switch.ipt
- Inventor/Screw.ipt
- Inventor/Size 130 Motor.ipt
- Inventor/Spacer.ipt
- Inventor/Tape.ipt
- Inventor/Thermistor.ipt
- Inventor/Wire Cover.ipt
